# Supplementary material for: DNTGF-βR armored CAR-T cell therapy against tumors from bench to bedside
Source: J Transl Med. 2024 Jan 11;22:45. doi: 10.1186/s12967-023-04829-6 (PMC10782706; doi:10.1186/s12967-023-04829-6)
Supplement: Supplementary file 1 — Additional file 1: Table S1. Detailed information of clinical trials of DNR armored CAR-T cell therapy in cancer research (Clinical trial data from Informa database). [file 12967_2023_4829_MOESM1_ESM.xlsx]

## Sheet: Results
Trial ID	Protocol/Trial ID	Trial Title	Trial Phase	Trial Status	Therapeutic Area	Disease	Patient Segment	MeSH Term	Record Type	Sponsor	Sponsor Type	Sponsor: Parent HQ Country	Sponsor: Parent HQ State	Sponsor: Parent HQ City	Sponsor: Parent HQ Postal Code	Primary Tested Drug	Primary Tested Drug: Mechanism Of Action	Primary Tested Drug: Target	Primary Tested Drug: Therapeutic Class	Other Tested Drug	Other Tested Drug: Mechanism Of Action	Other Tested Drug: Target	Other Tested Drug: Therapeutic Class	Oncology Biomarker	Oncology Biomarker Common Use(s)	Trial Objective	Primary Endpoint	Primary Endpoint Group	Primary Endpoint Details	Secondary/Other Endpoint	Secondary/Other Endpoint Group	Secondary/Other Endpoint Details	Start Date	Start Date Type	Enrollment Duration (Mos.)	Enrollment Duration Type	Enrollment Close Date	Enrollment Close Date Type	Treatment Duration (Mos.)	Treatment Duration Type	Primary Completion Date	Primary Completion Date Type	Primary Endpoints Reported Date	Primary Endpoints Reported Date Type	Pts/Site/Mo	Pts/Site/Mo Type	Patient Population	Inclusion Criteria	Exclusion Criteria
486417	NCT06046040 TrialTroveID-486417 UPCC 11823	Phase I, Open-Label Study of Dually Armored Chimeric Antigen Receptor (CAR) T Cells (TmPSMA-02) in Patients With Metastatic Castrate-Resistant Prostate Cancer (mCRPC)	I	Planned	Oncology	Oncology: Prostate	(N/A); Hormone refractory; Second line	Prostatic Neoplasms	Trialtrove	(Other Hospital/Academic/Medical Center)	Academic					TmPSMA-02	T cell stimulant; Immuno-oncology therapy	folate hydrolase 1	Anticancer, immunological; Cellular therapy, chimaeric antigen receptor; Gene therapy					albumin; androgen receptor	Diagnostic; Predictive; Predisposing; Prognostic	To assess the safety, tolerability, manufacturing feasibility, and preliminary efficacy of TmPSMA-02 CAR T cells in patients with metastatic castrate-resistant prostate cancer (mCRPC). Up to 4 total dose levels will be evaluated using a 3+3 dose escalation design.	Adverse Events Common Terminology Criteria for Adverse Events Dose-limiting toxicities Maximum tolerated dose	Safety/Toxicity > Adverse Drug Reactions Safety/Toxicity > Adverse Drug Reactions Safety/Toxicity > Safety And Tolerability Safety/Toxicity > Safety And Tolerability	Number of subjects with dose limiting toxicities (DLTs) [Time Frame: 28 days after TmPSMA-02 CAR T cell infusion] Determination of maximum tolerated dose (MTD) [Time Frame: 28 days after TmPSMA-02 CAR T cell infusion] Incidence of Adverse Events as assessed by CTCAE v5.0 [Time Frame: Up to 15 years]	Duration of overall response Overall response rate - duration Overall response rate Overall survival Progression-free survival	Efficacy > Clinical Response/Duration Efficacy > Clinical Response/Remission Efficacy > Clinical Response/Remission Efficacy > Survival Efficacy > Survival	Percentage of manufacturing products that meet release criteria [Time Frame: Up to 3 years] Overall Response Rate (ORR) [Time Frame: Up to 3 months] Duration of Response (DOR) [Time Frame: up to one year] Progression Free Survival (PFS) [Time Frame: Up to one year] Overall Survival (OS) [Time Frame: Up to one year] Percent Change in PSA from Baseline [Time Frame: Up to one year]	2024-01-02	Anticipated							2027-01-02	Anticipated					Patients With Metastatic Castrate-Resistant Prostate Cancer (mCRPC)	1. Signed, written informed consent 2. Adult participants ≥ 18 years of age 3. Metastatic castrate-resistant prostate cancer (mCRPC) 4. Castrate levels of testosterone (<50 ng/dL) with/without the use of androgen-deprivation therapy 5. Received at least one prior standard therapy for systemic treatment in the mCRPC setting, including at least one second generation androgen receptor signaling inhi…	1. Active hepatitis B or hepatitis C infection 2. Any other active, uncontrolled infection 3. Class III/IV cardiovascular disability according to the New York Heart Association Classification. 4. Severe, active co-morbidity that in the opinion of the physician-investigator would preclude participation in the study. 5. Active invasive cancer, other than the proposed cancer included in the study, w…
485361	TrialTroveID-485361	A Phase I clinical Study of ADI-270 for the treatment of haematological, renal cell carcinoma and solid tumour	I	Planned	Oncology	Oncology: Renal; Oncology: Unspecified Hematological Cancer; Oncology: Unspecified Solid Tumor	(N/A); Line of therapy N/A	Carcinoma, Renal Cell; Hematologic Neoplasms; Kidney Neoplasms; Wilms Tumor	Trialtrove	Adicet Bio	Industry, all other pharma	United States	CA	Menlo Park	94025	ADI-270	T cell stimulant; Immuno-oncology therapy; Immune checkpoint stimulant	CD70 molecule	Anticancer, immunological; Cellular therapy, chimaeric antigen receptor; Gene therapy							To evaluate ADI-270 for the treatment of haematological, renal cell carcinoma and solid tumour																					Patients with haematological, renal cell carcinoma and solid tumour
438981	NCT05489991 TmPSMA-0201 TrialTroveID-438981	A Phase I/II, Open-label, Multi-Center Study of Dually Armored Chimeric Antigen Receptor (CAR) T-cells (TmPSMA-02) in Patients With Metastatic Castration Resistant Prostate Cancer (mCRPC)	I/II	Terminated	Oncology	Oncology: Prostate	Hormone refractory; Second line; Stage IV; Third line	Prostatic Neoplasms	Trialtrove	TCI Co.	Natural products, OTC, cosmetics	Taiwan, China				TmPSMA-02	T cell stimulant; Immuno-oncology therapy	folate hydrolase 1	Anticancer, immunological; Cellular therapy, chimaeric antigen receptor; Gene therapy	undisclosed - chemotherapy	Unidentified pharmacological activity		Anticancer, other	albumin; androgen receptor	Diagnostic; Predictive; Predisposing; Prognostic	To determine the safety, tolerability, and feasibility of dosing adult patients with mCRPC with genetically modified autologous T-cells (TmPSMA-02) engineered to express a CAR capable of recognizing the tumor antigen prostate-specific membrane antigen (PSMA) and activating the T-cell.	Adverse Events Maximum tolerated dose Overall response rate Response evaluation criteria in solid tumors Safety and Tolerability Serious Adverse Events	Safety/Toxicity > Adverse Drug Reactions Safety/Toxicity > Safety And Tolerability Efficacy > Clinical Response/Remission Efficacy > Clinical Response/Remission Safety/Toxicity > Safety And Tolerability Safety/Toxicity > Serious Adverse Events	Primary Outcome Measures : Phase 1: To evaluate the safety of TmPSMA-02 in adult patients with mCRPC [Time Frame: Up to 5 years] Type, frequency, and severity of adverse events (AEs) and serious adverse events (SAEs) Phase 1: To identify the recommended Phase 2 dose of TmPSMA-02 administered in combination with LD chemotherapy [Time Frame: Up to 5 years] Frequency of DLTs and/or determination of …	Adverse Events Duration of overall response Functional Assessment of Cancer Therapy-Prostate Overall response rate - duration Overall response rate Overall survival Progression-free survival Response evaluation criteria in solid tumors Safety and Tolerability	Safety/Toxicity > Adverse Drug Reactions Efficacy > Clinical Response/Duration Efficacy > Health-Related Quality Of Life (Patient Reported Outcomes) Efficacy > Clinical Response/Remission Efficacy > Clinical Response/Remission Efficacy > Survival Efficacy > Survival Efficacy > Clinical Response/Remission Safety/Toxicity > Safety And Tolerability	Secondary Outcome Measures : Phase 1: To evaluate the preliminary antitumor activity of TmPSMA-02 according to RECIST v1.1 and the PCWG3 criteria [Time Frame: Up to 5 years] Objective Response Rate (ORR), Duration of Response (DOR), PSA percent change from baseline at 12-weeks and maximal, change calculated at any timepoint Progression Free Survival (PFS) Radiographic progression free survival (r…	2022-09-06	Actual							2023-05-03	Actual					Adult patients with metastatic castration resistant prostate cancer (mCRPC).	- Adults at least 18 years of age. - A confirmed histologic diagnosis of prostate cancer. - Castrate levels of testosterone (< 50 ng/dL). - Measurable disease (radiographic or Prostate Specific Antigen [PSA]) per PCWG3 criteria (see Appendix 3) - Received at least 2 prior lines of systemic therapy for prostate cancer, including at least one second generation androgen receptor inhibitor (e.g., enz…	- Active invasive cancer, other than the proposed cancer included in the study, within 2 years prior to screening. [Note: non-invasive cancers treated with curative intent (e.g., non-melanoma skin cancer may still be eligible], unless treated with curative intent, i.e., non-melanoma skin cancer. - Prior treatment with autologous T-cell therapy. Note: Prior treatment with Sipuleucel-T is allowed. …
386228	20-328 NCI-2020-08021 NCT04577326 TrialTroveID-386228	A Single-Arm, Open-Label, Phase I Trial to Assess the Safety of Genetically Engineered Autologous T Cells Targeting the Cell Surface Antigen Mesothelin With Cell-Intrinsic Checkpoint Inhibition in Patients With Mesothelioma	I	Open	Oncology	Oncology: Mesothelioma; Oncology: Primary Peritoneal	(N/A); Fourth line or greater; Second line; Third line	Mesothelioma; Mesothelioma, Malignant; Neoplasms, Mesothelial; Peritoneal Neoplasms	Trialtrove	Memorial Sloan-Kettering Cancer Center Atara Biotherapeutics	Academic Industry, all other pharma	United States	CA	South San Francisco	94080	ATA-2271	PD-1 antagonist; T cell stimulant; Immuno-oncology therapy; Immune checkpoint inhibitor	mesothelin; programmed cell death 1	Anticancer, immunological; Cellular therapy, chimaeric antigen receptor; Gene therapy	cyclophosphamide	Immunosuppressant; DNA inhibitor		Anticancer, alkylating; Immunosuppressant	ABCC5; CARS1; CEL; insulin; MSLN; MTLN	Diagnostic; Predictive; Predisposing; Prognostic	To test the safety of MSLN-targeted CAR-T cells at different doses to find the safest dose to give to people with MPM.	Common Terminology Criteria for Adverse Events Maximum tolerated dose Safety and Tolerability	Safety/Toxicity > Adverse Drug Reactions Safety/Toxicity > Safety And Tolerability Safety/Toxicity > Safety And Tolerability	Primary Outcome Measures : MTD of M28z1XXPD1DNR [ Time Frame: 2 years ] CTCAE v5.0 will be used to assess the severity of all treatment emerging toxicities/adverse events regardless PRIMARY OBJECTIVE: Assess the safety and maximum tolerated dose (MTD) of adoptive transfer of genetically modified, autologous mesothelin-specific CAR-T cells (autologous, mesothelin [MSLN]-targeted CAR T cells) using…	Body Mass Index Clinical benefit rate Duration of overall response Overall response rate - duration Overall response rate Overall survival Progression-free survival Response evaluation criteria in solid tumors Time to next treatment	Efficacy > Patient Assessment Instruments Efficacy > Clinical Response/Remission Efficacy > Clinical Response/Duration Efficacy > Clinical Response/Remission Efficacy > Clinical Response/Remission Efficacy > Survival Efficacy > Survival Efficacy > Clinical Response/Remission Efficacy > Disease Progression	Secondary Outcome Measures : overall response rate (ORR) [ Time Frame: 2 years ] modified RECIST (mRECIST; v1.0) SECONDARY OBJECTIVES: I. Evaluate overall response rate (ORR) as measured by modified Response Evaluation Criteria in Solid Tumors (mRECIST) (v1.0). II. Evaluate duration of response (DOR) as measured by mRECIST (v1.0). III. Evaluate disease control rate (DCR) at 12 weeks as measured b…	2020-09-30	Actual							2024-09-01	Anticipated					Patients with mesothelioma.	Aged >or=18 years Karnofsky performance status >or=70% Pathologically confirmed MPM Epithelioid or biphasic histologic diagnosis provided that >or=10% of the tumor expresses MSLN by IHC analysis Patients with peritoneal mesothelioma with pleural involvement are eligible only if there is radiographic and pathologic confirmation of mesothelioma in the pleural cavity and >or=10% of the tumor express…	Patients receiving therapy for concurrent active malignancy a. Patients receiving treatment for in situ skin malignancies are not excluded. Patients who received prior CAR T-cell therapy Untreated or active central nervous system (CNS) metastases (progressing or requiring anticonvulsants or corticosteroids for symptomatic control). Patients with a history of treated CNS metastases are eligible if…
367895	TrialTroveID-367895	An Efficacy Study of M28zPD1DNR CAR T Cell Therapy In Solid Tumours	II	Planned	Oncology	Oncology: Unspecified Solid Tumor	(N/A); Line of therapy N/A	Neoplasms, Unknown Primary	Trialtrove	Memorial Sloan-Kettering Cancer Center	Academic					M28zPD1DNR CAR T cell	T cell stimulant; Immuno-oncology therapy		Anticancer, immunological; Cellular therapy, chimaeric antigen receptor; Gene therapy							To investigate anti-tumor efficacy M28zPD1DNR CAR T in Unspecified Solid Tumor							2020-12-01	Anticipated													Patients with solid tumours
365330	10299 CART-PSMA-02 CART-PSMA-TGFßRDN-02 NCI-2020-00506 NCT04227275 PSMA-02 TrialTroveID-365330	A Phase I Open-Label, Multi-Center Study of PSMA Targeted Genetically Modified Chimeric Antigen Receptor T Cells in Patients With Metastatic Castration Resistant Prostate Cancer	I	Terminated	Oncology	Oncology: Prostate	Hormone refractory; Stage IV; Third line	Prostatic Neoplasms	Trialtrove	Gilead Sciences/Kite Pharma {Tmunity Therapeutics}	Industry, all other pharma	United States	CA	Foster City	94404	TmPSMA-01	T cell stimulant; Immuno-oncology therapy	folate hydrolase 1; transforming growth factor beta receptor 1	Anticancer, immunological; Cellular therapy, chimaeric antigen receptor; Gene therapy	cyclophosphamide dexamethasone anakinra fludarabine tocilizumab	Immunosuppressant; DNA inhibitor Immunosuppressant; Corticosteroid agonist Interleukin 1 receptor antagonist DNA synthesis inhibitor; Ribonucleoside diphosphate reductase inhibitor; DNA repair enzyme inhibitor Interleukin 6 receptor antagonist; Disease modifying antirheumatic drug	interleukin 1 receptor type 1 ribonucleotide reductase catalytic subunit M1; ribonucleotide reductase regulatory subunit M2 interleukin 6 receptor	Anticancer, alkylating; Immunosuppressant Anticancer, other; Immunosuppressant; Anti-inflammatory Recombinant, other; Septic shock treatment; Immunological, unspecified; Immunosuppressant; Anti-inflammatory; Antiarthritic, immunological; Antigout Anticancer, antimetabolite GI inflammatory/bowel disorders; Anticancer, immunological; Monoclonal antibody, humanized; Dermatological; Immunological, un…	androgen receptor; CARS1; CCL4; CD19; CXCL9; GPANK1; IL1B; IL1R1; IL2; IL6; KAT8; MIP; PAM; TNF; VEGFA	Diagnostic; Predictive; Predisposing; Prognostic	To express a chimeric antigen receptor (CAR) capable of recognizing the tumor antigen prostate-specific membrane antigen (PSMA) and activating the T cell. To evaluate the safety and feasibility of dosing patients with metastatic castration resistant prostate cancer (mCRPC) with CART-PSMA-TGFßRDN. To determine the recommended phase 2 dose and schedule of CART-PSMA-TGFßRDN cells following lymphodep…	Adverse Events Dose-limiting toxicities Safety and Tolerability	Safety/Toxicity > Adverse Drug Reactions Safety/Toxicity > Safety And Tolerability Safety/Toxicity > Safety And Tolerability	Primary Outcome Measures : Dose Escalation: Dose Identification of CART-PSMA-TGFßRDN [ Time Frame: Up to 2 years ] Incidence of Dose Limiting Toxicity (DLT) Cohort Expansion: Safety of CART-PSMA-TGFßRDN [ Time Frame: Up to 2 years ] Percentage of patients experiencing adverse events (AEs), including serious and severe AEs overall, by dose level, and severity grade	Overall response rate	Efficacy > Clinical Response/Remission	Secondary Outcome Measures : Preliminary efficacy of CART-PSMA-TGFßRDN as assessed by biochemical Objective Response Rate (ORR) [ Time Frame: Up to 2 years ] ORR defined as the proportion of patients with maximal prostate-specific antigen (PSA) decline of greater than or equal to 50% at 12 weeks post infusion Feasibility of CART-PSMA-TGFßRDN [ Time Frame: Up to 2 years ] Proportion of patients wh…	2019-11-22	Actual							2022-11-07	Actual					Patients with metastatic castration resistant prostate cancer (mCRPC)	Confirmed histologic diagnosis of prostate cancer and have mCRPC, with castrate levels of testosterone (<50 ng/mL) PSA measurable disease per Prostate Working Group 3 (PCWG3) criteria Prior therapies defined as at least 2 prior lines of systemic therapy for prostate cancer, including at least one second generation androgen receptor inhibitor and/or CYP17a inhibitor. At least one line of prior the…	Active invasive cancer, other than the proposed cancer included in the study, within 2 years prior to screening, unless treated with curative intent Current treatment with systemic corticosteroids (defined as a dose greater than the equivalent of prednisone 10 mg/day) Active autoimmune disease (including connective tissue disease, uveitis, sarcoidosis, inflammatory bowel disease or multiple scler…
362825	TrialTroveID-362825	A Phase I Clinical Trial of ICTCAR014 in Patients with Relapsed or Refractory Non-Hodgkin Lymphoma (NHL), Including Patients Whose Tumors are PD-L1 Positive	I	Terminated	Oncology	Oncology: Lymphoma, Non-Hodgkin's	(N/A); Aggressive; Indolent; PD-L1 Positive; Second line	Lymphoma, Large-Cell, Anaplastic; Lymphoma, Non-Hodgkin	Trialtrove	Innovative Cellular Therapeutics Co.	Industry, all other pharma	United States	MD	Rockville	20850	ICTCAR-014	T cell stimulant; Immuno-oncology therapy; Immune checkpoint inhibitor	CD19 molecule; programmed cell death 1	Anticancer, immunological; Cellular therapy, chimaeric antigen receptor; Gene therapy							To evaluate ICTCAR014 in patients with relapsed or refractory non-Hodgkin lymphoma (NHL), including patients whose tumors are PD-L1 positive.							2020-06-01	Anticipated													Patients with relapsed or refractory non-Hodgkin lymphoma (NHL), including patients whose tumors are PD-L1 positive.
352539	ChiCTR1900024218 TrialTroveID-352539	CAR-T-19-DNR/ CAR-T-19 in the Treatment of CD19-Positive Relapsed/Refractory Diffuse Large B-cell Lymphoma: An Open, Parallel Explore Clinical Study	I	Open	Oncology	Oncology: Lymphoma, Non-Hodgkin's	(N/A); Aggressive; Diffuse large B-cell lymphoma (DLBCL); Second line	Lymphoma, Large B-Cell, Diffuse; Lymphoma, Large-Cell, Anaplastic; Lymphoma, Non-Hodgkin	Trialtrove	(Other Hospital/Academic/Medical Center) Immunotech Biopharm/Beijing Immunotech Applied Science Limited	Academic Industry, all other pharma	Hong Kong, S.A.R., China			999077	CART-19, unspecified CAR-T-19-DNR, Immunotech Applied Science	CD19 antagonist; Immuno-oncology therapy T cell stimulant; Immuno-oncology therapy	CD19 molecule; transforming growth factor beta receptor 2	Anticancer, immunological; Cellular therapy, chimaeric antigen receptor; Gene therapy Anticancer, immunological; Cellular therapy, chimaeric antigen receptor; Gene therapy					CD19; MS4A1	Diagnostic; Predictive; Prognostic	To evaluate the safety and tolerance of CAR-T-19-DNR/ CAR-T-19 in the treatment of CD19-positive relapsed/refractory B-cell lymphoma To evaluate cell pharmacokinetics of CAR-T-19-DNR/ CAR-T-19 for CD19-positive relapsed/refractory B-cell lymphoma Explore the primary effect of CAR-T-19-DNR/ CAR-T-19 in treating CD19-positive relapsed/refractory B-cell lymphoma To evaluate the differences in effect…			Adverse effect	Overall response rate	Efficacy > Clinical Response/Remission	ORR	2019-07-01	Actual							2021-12-31	Anticipated					Patients histologically or cytologically confirmed with relapsed/refractory CD19 positive diffuse large B cell lymphoma	Understand and sign the informed consent form Aged 18 to 70 years old at the time of screening male and female Relapsed/refractory CD19 positive diffuse large B cell lymphoma confirmed by histopathology and/or cytology The ECOG score 0 or 1 or 2.	Allergic to any of the ingredients in the cell products After organ transplantation Previous allogeneic hematopoietic stem cell transplantation CD20 positive patients have not received targeted therapy such as CD20 monoclonal antibody.
343131	ChiCTR1900021295 TrialTroveID-343131	PD1 CD19 Targeted Chimeric Antigen Receptor T Cells (CART) Therapy in Refractory/Relapsed Non-Hodgkin's Lymphoma.	I/II	Completed	Oncology	Oncology: Lymphoma, Non-Hodgkin's	Aggressive; Cutaneous T-cell lymphoma (CTCL); Diffuse large B-cell lymphoma (DLBCL); Fourth line or greater; Indolent; PD-1 Refractory; PD-L1 Refractory; Peripheral T-cell lymphoma (PTCL); Second line; Stage II; Stage III; Stage IV; Third line	Lymphoma, Large B-Cell, Diffuse; Lymphoma, Large-Cell, Anaplastic; Lymphoma, Non-Hodgkin; Lymphoma, T-Cell, Cutaneous; Lymphoma, T-Cell, Peripheral	Trialtrove	(Other Hospital/Academic/Medical Center) Innovative Cellular Therapeutics Co.	Academic Industry, all other pharma	United States	MD	Rockville	20850	ICTCAR-014	T cell stimulant; Immuno-oncology therapy; Immune checkpoint inhibitor	CD19 molecule; programmed cell death 1	Anticancer, immunological; Cellular therapy, chimaeric antigen receptor; Gene therapy	cyclophosphamide fludarabine	Immunosuppressant; DNA inhibitor DNA synthesis inhibitor; Ribonucleoside diphosphate reductase inhibitor; DNA repair enzyme inhibitor	ribonucleotide reductase catalytic subunit M1; ribonucleotide reductase regulatory subunit M2	Anticancer, alkylating; Immunosuppressant Anticancer, antimetabolite	CD19; MS4A1; SERPINB1; TNFRSF4; ZC3H12D	Diagnostic; Predictive; Prognostic	To evaluate safety and efficacy of PD1 CD19CART cells in the treatment of refractory and aggressive non-Hodgkin's lymphoma (NHL) To evaluate ICTCAR014 in patients with Non-Hodgkin's lymphoma. To evaluate the safety and efficacy of a novel dominant-negative programmed cell death-1 (PD-1) armored anti-CD19 CAR T cells.	Overall response rate Partial response Safety and Tolerability	Efficacy > Clinical Response/Remission Efficacy > Clinical Response/Remission Safety/Toxicity > Safety And Tolerability	Primary Objective: To evaluate the efficacy of PD1 CD19CART by objective response rate measurements in DLBCL subjects The primary objective of phase 1 is to evaluate the safety of PD1 CD19CART regimens. Primary Outcomes: PET CT The primary endpoints of this study were objective response rate including CR and partial remission (PR) according to the revised International Working Group (IWG) Respons…	Adverse Events Common Terminology Criteria for Adverse Events Overall response rate - duration Overall survival Progression-free survival Safety and Tolerability	Safety/Toxicity > Adverse Drug Reactions Safety/Toxicity > Adverse Drug Reactions Efficacy > Clinical Response/Remission Efficacy > Survival Efficacy > Survival Safety/Toxicity > Safety And Tolerability	Secondary Objectives: Assessment of the safety and tolerability of PD1 CD19CART and other efficacy endpoints Secondary endpoints include DOR, progression-free survival (PFS), overall survival (OS), and adverse events (AEs). The severity of AEs was graded according to National Cancer Institute Common Terminology Criteria for Adverse Events, version 4.03. Cytokine release syndrome (CRS) was defined…	2018-06-01	Anticipated									2021-04-01	Actual			Patients with T cells/tissue cell-rich large B-cell lymphoma Patients with relapsed or refractory Non-Hodgkin Lymphoma (NHL) 9 patients (including 4 diffuse large B cell lymphomas, DLBCL, 2 transformed follicular lymphomas, TFL, and 3 follicular lymphomas, FL), The median age was 51 years (range, 22 to 62). Sixty-seven percent of patients were in stage III and IV according to Ann Arbor staging sy…	Histologically confirmed invasive B-cell NHL, including the following types defined by WHO 2008: o DLBCL; T cells/tissue cell-rich large B-cell lymphoma; chronic inflammation-associated DLBCL; Epstein-Barr virus (EBV) Positive DLBCL elderly; Recurrent chemotherapy is defined as the presence of any of the following conditions: o No response to first-line therapy (primary refractory disease); but e…	A history of malignancy other than melanoma skin cancer or carcinoma in situ (eg, cervix, bladder, breast) or follicular lymphoma, except for those who have not been diagnosed for at least 3 years Chronic with Richter conversion History of lymphocytic leukemia Planned autologous stem cell transplantation within 6 weeks of CD19CART infusion History of allogeneic gene stem cell transplantation Prev…
298177	826250 NCI-2018-02115 NCT03089203 TrialTroveID-298177 UPCC 32816 UPCC32816	Phase I Study of CART-PSMA-TGFßRDN Cells in Patients With Advanced Castrate Resistant Prostate Cancer	I	Open	Oncology	Oncology: Prostate	Hormone refractory; Second line; Stage III; Stage IV	Prostatic Neoplasms	Trialtrove	University of Pennsylvania Gilead Sciences/Kite Pharma {Tmunity Therapeutics}	Academic Industry, all other pharma	United States	CA	Foster City	94404	TmPSMA-01	T cell stimulant; Immuno-oncology therapy	folate hydrolase 1; transforming growth factor beta receptor 1	Anticancer, immunological; Cellular therapy, chimaeric antigen receptor; Gene therapy	cyclophosphamide fludarabine	Immunosuppressant; DNA inhibitor DNA synthesis inhibitor; Ribonucleoside diphosphate reductase inhibitor; DNA repair enzyme inhibitor	ribonucleotide reductase catalytic subunit M1; ribonucleotide reductase regulatory subunit M2	Anticancer, alkylating; Immunosuppressant Anticancer, antimetabolite	albumin; BSN; CARS1; FOLH1; IL6R; LIPA; TGFB1	Diagnostic; Predictive; Predisposing; Prognostic	To evvaluating the safety and feasibility of lentivirally transduced PSMA-TGFßRDN autologous CAR T cells administered with and without cyclophosphamide/fludarabine lymphodepleting chemotherapy in a 3+3 dose escalation design. To evaluate the safety and preliminary efficacy of lentivirally-transduced PSMA-directed/TGFß-insensitive CAR-T cells (CART-PSMA-TGFßRdn) in men with metastatic CRPC. Assess…	Adverse Events Common Terminology Criteria for Adverse Events Safety and Tolerability	Safety/Toxicity > Adverse Drug Reactions Safety/Toxicity > Adverse Drug Reactions Safety/Toxicity > Safety And Tolerability	Primary Outcome Measures : Occurrence of study related adverse events, laboratory toxicities and clinical events that are possibly, likely, or definitely related to study participation. [ Time Frame: 15 years ] using CTCAE v 4.03 Clinical feasibility is defined as the frequency of subjects enrolled on this protocol who do not receive CART-PSMA-TGFßRDN cells. [ Time Frame: 30 days ] Manufacturing …	Circulating Tumor Cells Immune Response Immunogenicity (other timeframe) Overall survival Progression-free survival Response evaluation criteria in solid tumors	Efficacy > Clinical Response/Remission Efficacy > Clinical Response/Remission Efficacy > Immunological Response Efficacy > Survival Efficacy > Survival Efficacy > Clinical Response/Remission	Secondary Outcome Measures : Assess the clinical anti-tumor effect of CART-PSMA-TGFßRDN cells by RECIST [ Time Frame: 6 months ] RECIST 1.1 criteria for soft tissue disease Assess the clinical anti-tumor effect of CART-PSMA-TGFßRDN cells by PCWG2 [ Time Frame: 6 months ] PCWG2 criteria for osseous disease Assess the clinical anti-tumor effect of CART-PSMA-TGFßRDN cells by serum PSA measurement [ …	2017-03-08	Actual							2038-09-08	Anticipated					Patients with metastatic castrate resistant prostate cancer	Metastatic castrate resistant prostate cancer > or = 10% tumor cells expressing PSMA as demonstrated by immunohistochemistry analysis on biopsied tissue. RETIRED WITH PROTOCOL VERSION 15 Radiographic evidence of osseous metastatic disease and/or measurable, non-osseous metastatic disease (nodal or visceral) Patients > or = 18 years of age ECOG performance status of 0 - 1 Adequate organ function, …	Treatment with immune checkpoint inhibitors and immunoconjugate therapies, including nivolumab, pembrolizumab, atezolizumab, ipilimumab, and/or durvalumab, within 2 months prior to eligibility confirmation by physician-investigator. Cancer vaccine therapies (such as Sipuleucel-T or PROSTVAC) are allowable as a prior line of therapy. Radium-223 is allowable as a prior line of therapy, provided lab…
107952	0903-971 24486 HERCREEM H-24486 HERCREEM NCT00889954 TrialTroveID-107952 US-0971	Administration of Her2 Chimeric Receptor and TGFbeta Dominant Negative Receptor (DNR) Expressing EBV Specific Lymphocytes for Subjects With Advanced Her2 Positive Malignancy (HERCREEM)	I	Completed	Oncology	Oncology: Breast; Oncology: CNS, Glioblastoma; Oncology: Colorectal; Oncology: Esophageal; Oncology: Gastric; Oncology: Head/Neck; Oncology: Lung, Non-Small Cell; Oncology: Pancreas; Oncology: Prostate	HER2 positive; Pediatric or Adolescent; Second line; Stage III; Stage IV	Breast Neoplasms; Carcinoma, Non-Small-Cell Lung; Colorectal Neoplasms; Esophageal Cancer; Esophageal Neoplasms; Glioblastoma; Head and Neck Neoplasms; Neoplasms; Pancreatic Cancer; Pancreatic Neoplasms; Prostatic Neoplasms; Stomach Carcinoma; Stomach Neoplasms	Trialtrove	Baylor College of Medicine (Other Hospital/Academic/Medical Center)	Academic Academic					AU-105	T cell stimulant; Immuno-oncology therapy	erb-b2 receptor tyrosine kinase 2	Anticancer, immunological; Cellular therapy, chimaeric antigen receptor; Gene therapy					ERBB2; TGFB1	Diagnostic; Predictive; Predisposing; Prognostic	To determine the safety of one intravenous injections of autologous TGFBeta-resistant cytotoxic T lymphocytes (CTLs) directed to Epstein Barr virus (EBV) through their native receptor and HER2 through their chimeric antigen receptor (CAR) in patients with advanced HER2-positive lung tumors. To evaluate T cells genetically modified to recognize a protein expressed on some lung cancer cells and to …	Dose-limiting toxicities Safety and Tolerability	Safety/Toxicity > Safety And Tolerability Safety/Toxicity > Safety And Tolerability	Primary Outcome Measures: Number of Patients with dose limiting toxicity. [ Time Frame: 6 weeks ] Determine safety of one IV injection of autologous TGFBeta-resistant cytotoxic T cells (CTL) directed to Epstein Barr virus (EBV) through their native receptor and HER2 through their chimeric antigen receptor (CAR) in patients with advanced HER2- positive cancers. PRIMARY OBJECTIVES: To determine the…	Area under the curve score	Pharmacokinetics/Pharmacodynamics > Pharmacokinetics/Pharmacodynamics	Secondary Outcome Measures: Area under the growth curves (AUC) over time for T cell frequencies. [ Time Frame: 15 years ] To compare the survival and the immune function of the TGFBeta-resistant and non resistant components of the infused CAR-CTL. Decrease in tumor after the CTL infusion [ Time Frame: 15 years ] To assess the anti-tumor effects of the infused CAR-CTL.	2009-05-01	Actual							2015-07-01	Actual					Patients with diagnosis of advanced stage or metastatic HER2-positive cancer (Immunohistochemistry or RT-PCR is used to determine HER2 positivity) Breast > or = Stage IIIb Colon cancer > or = Stage IIIb Esophageal cancer > or = Stage IIIb Gastric carcinoma > or = Stage IIIb Head and Neck cancer Stage IV Lung cancer > or = Stage IIIb Pancreatic cancer Stage IV Prostate cancer Stage IV. For GBM (Gl…	Diagnosis of advanced stage* or metastatic HER2-positive cancer (Immunohistochemistry or reverse transcription-polymerase chain reaction (RT-PCR) is used to determine HER2 positivity) Definitions of Malignancies and Advanced Stages: Breast =Stage IIIb Colon cancer =Stage IIIb Esophageal cancer =Stage IIIb Gastric carcinoma =Stage IIIb Head and Neck cancer Stage IV Lung cancer =Stage IIIb Pancreat…	At time of Procurement: Known HIV positivity At time of Treatment: Severe intercurrent infection Known HIV positivity Pregnant or lactating History of hypersensitivity reactions to murine protein-containing products
[truncated: 32 more columns]

## Sheet: Query
(Protocol/Trial ID is NCT00889954) OR (Protocol/Trial ID is NCT03089203) OR (Protocol/Trial ID is NCT04227275) OR (Protocol/Trial ID is NCT06046040) OR (Protocol/Trial ID is NCT05489991) OR (Protocol/Trial ID is TrialTroveID-485361) OR (Protocol/Trial ID is ChiCTR1900024218) OR (Protocol/Trial ID is NCT04577326) OR (Protocol/Trial ID is TrialTroveID-362825) OR (Protocol/Trial ID is ChiCTR19000212…
Open query in browser
